# Supplementary material for: (4S,5S)-2-(3-Methoxy­phen­yl)-1,3-dioxolane-4,5-dicarboxamide
Source: Acta Crystallogr Sect E Struct Rep Online. 2009 Aug 26;65(Pt 9):o2230. doi: 10.1107/S1600536809032991 (PMC2970133; doi:10.1107/S1600536809032991)
Supplement: Supplementary file 2 [file e-65-o2230-Isup2.hkl]

# 
# h,k,l, Fc-squared, Fo-squared, sigma(Fo-squared) and status flag 
# 
data_I
_shelx_title ' X in P2(1)2(1)2(1)' 
_shelx_refln_list_code          4 
_shelx_F_calc_maximum      141.14 
_exptl_crystal_F_000       560.00 
_reflns_d_resolution_high  0.8315 
 
loop_ 
 _symmetry_equiv_pos_as_xyz 
 'x, y, z' 
 '-x+1/2, -y, z+1/2' 
 '-x, y+1/2, -z+1/2' 
 'x+1/2, -y+1/2, -z' 
 
_cell_length_a     9.2340 
_cell_length_b     9.8520 
_cell_length_c    14.2660 
_cell_angle_alpha  90.000 
_cell_angle_beta   90.000 
_cell_angle_gamma  90.000 
 
_shelx_F_squared_multiplier     1.000 
 
loop_ 
 _refln_index_h 
 _refln_index_k 
 _refln_index_l 
 _refln_F_squared_calc 
 _refln_F_squared_meas 
 _refln_F_squared_sigma 
 _refln_observed_status 
   2   0   0     4994.30     5214.84     87.55 o 
   4   0   0     2275.81     2548.70     18.32 o 
   6   0   0      118.35      113.70      4.85 o 
   8   0   0       92.73       77.04      5.46 o 
  10   0   0       85.24       92.46      6.02 o 
   1   1   0      615.21      581.77      3.52 o 
   2   1   0     4644.11     4869.75    243.60 o 
   3   1   0      164.39      176.69      2.92 o 
   4   1   0      599.96      691.79      6.51 o 
   5   1   0     1205.70     1262.87      9.94 o 
   6   1   0        2.95        0.87      1.23 o 
   7   1   0       71.23       66.49      4.97 o 
   8   1   0      343.81      247.35    167.71 o 
   9   1   0       10.24        4.24      1.98 o 
  10   1   0        5.36        4.77      1.91 o 
  11   1   0       17.82       17.63      2.52 o 
   0   2   0       10.26       16.75      0.93 o 
   1   2   0      559.53      480.32     11.52 o 
   2   2   0     8047.19     8818.01     97.96 o 
   3   2   0     7504.26     8139.90    103.28 o 
   4   2   0      156.43      163.12      3.99 o 
   5   2   0        0.86        0.91      2.93 o 
   6   2   0        1.78        0.95      1.50 o 
   7   2   0      358.52      332.19     11.15 o 
   8   2   0        0.75        2.65      2.19 o 
   9   2   0       45.67       39.82      3.19 o 
  10   2   0        9.89       13.76      2.48 o 
   1   3   0      565.73      482.64      4.72 o 
   2   3   0     1119.97     1214.74     11.95 o 
   3   3   0       51.96       63.76      4.01 o 
   4   3   0        0.11        0.69      1.20 o 
   5   3   0      308.66      350.68      5.86 o 
   6   3   0       26.62       27.06      2.42 o 
   7   3   0        4.68        5.59      2.09 o 
   8   3   0        0.43        2.11      2.11 o 
   9   3   0        0.01        1.12      2.24 o 
  10   3   0        2.49        1.61      2.11 o 
   0   4   0      196.64      233.19      3.72 o 
   1   4   0      309.15      287.15      4.25 o 
   2   4   0      374.15      343.10      6.36 o 
   3   4   0      293.65      259.54      4.61 o 
   4   4   0      903.16      959.25     16.51 o 
   5   4   0       21.36       20.47      6.00 o 
   6   4   0      224.76      221.74     13.41 o 
   7   4   0      147.35      139.90     12.32 o 
   8   4   0        0.26        2.95      2.01 o 
   9   4   0        0.06        3.69      2.09 o 
  10   4   0        1.48        1.57      2.29 o 
   1   5   0      616.21      630.90      7.18 o 
   2   5   0      102.54      134.60      7.14 o 
   3   5   0      300.67      301.11      5.50 o 
   4   5   0      384.36      325.81      6.05 o 
   5   5   0        3.26        9.68      1.86 o 
   6   5   0       81.69       71.60      3.74 o 
   7   5   0       39.37       26.00      2.97 o 
   8   5   0        3.52       11.31      4.76 o 
   9   5   0        8.19        7.18      2.06 o 
  10   5   0       27.03       17.40      3.10 o 
   0   6   0     1883.89     1875.35     25.50 o 
   1   6   0       91.77       90.53      9.43 o 
   2   6   0        5.61       10.74      1.82 o 
   3   6   0      163.30      140.84      6.57 o 
   4   6   0       52.88       62.15      3.69 o 
   5   6   0       94.13       85.93      5.21 o 
   6   6   0       25.82       19.48      2.52 o 
   7   6   0       79.58       74.72      3.97 o 
   8   6   0       19.37       19.84      2.66 o 
   9   6   0        0.14        2.41      2.59 o 
   1   7   0       22.13       23.35      2.33 o 
   2   7   0        1.79        2.73      2.83 o 
   3   7   0        8.60       11.06      1.93 o 
   4   7   0        0.55        0.37      2.43 o 
   5   7   0        7.59       10.01      2.03 o 
   6   7   0       12.14        9.39      2.62 o 
   7   7   0       18.31       20.69      4.19 o 
   8   7   0       21.81       11.93      2.94 o 
   0   8   0      327.39      304.59      7.03 o 
   1   8   0      276.76      263.53      6.46 o 
   2   8   0       10.87       13.75      2.27 o 
   3   8   0      154.99      152.30      5.17 o 
   4   8   0       63.35       72.11      3.97 o 
   5   8   0       15.79       16.03      2.38 o 
   6   8   0       15.83       12.94      2.55 o 
   7   8   0        1.14        1.50      2.36 o 
   8   8   0        4.43        1.00      2.67 o 
   1   9   0      345.53      351.13     16.55 o 
   2   9   0        3.91        2.18      2.58 o 
   3   9   0      178.96      157.12      5.74 o 
   4   9   0      145.78      133.03      8.36 o 
   5   9   0        9.38       10.78      2.82 o 
   6   9   0        1.68        0.54      2.48 o 
   7   9   0        1.05        0.78      6.97 o 
   0  10   0      109.67      107.55      8.32 o 
   1  10   0       73.77       69.56      4.44 o 
   2  10   0      176.62      177.59      6.51 o 
   3  10   0        6.98        7.21      2.85 o 
   4  10   0       16.14       13.94      3.05 o 
   5  10   0       24.15       30.57      6.40 o 
   1  11   0        1.16        0.30      2.52 o 
   2  11   0       64.22       66.60      4.78 o 
   3  11   0       19.51       23.25      6.74 o 
   4  11   0        4.65        3.80      2.79 o 
   1   0   1     3431.54     3631.67     57.71 o 
   2   0   1     5838.25     5767.37      1.15 o 
   3   0   1     5357.57     5528.32    107.94 o 
   4   0   1      382.33      362.00      7.52 o 
   5   0   1      672.16      627.55      9.94 o 
   6   0   1       69.52       79.93      4.49 o 
   7   0   1       34.27       38.34      3.56 o 
   8   0   1      206.37      233.21      8.35 o 
   9   0   1       55.88       58.62      5.02 o 
  10   0   1        0.18        0.00      2.74 o 
  11   0   1        1.53        4.46      3.21 o 
   0   1   1     4852.30     5625.45    252.74 o 
   1   1   1      686.45      692.50      6.69 o 
   2   1   1     5950.63     6307.11    183.96 o 
   3   1   1     2825.82     2968.94     34.45 o 
   4   1   1       25.62       32.08      1.74 o 
   5   1   1      523.70      607.95     22.63 o 
   6   1   1      314.20      346.70     17.09 o 
   7   1   1       58.40       58.77      7.58 o 
   8   1   1       21.22       27.44      4.27 o 
   9   1   1       36.09       42.54      3.41 o 
  10   1   1       16.93       18.01      3.08 o 
  11   1   1       17.99       18.72      3.16 o 
   0   2   1     4143.34     4445.72    184.15 o 
   1   2   1      303.24      325.47      3.30 o 
   2   2   1     1674.56     1823.64     15.07 o 
   3   2   1     1317.99     1486.37      9.27 o 
   4   2   1      855.07      722.22      1.48 o 
   5   2   1     1374.26     1527.04     16.68 o 
   6   2   1        5.01        5.94      2.83 o 
   7   2   1      319.26      315.40      6.46 o 
   8   2   1      218.37      230.72      5.94 o 
   9   2   1       22.39       29.97      3.01 o 
  10   2   1       15.50       16.54      3.70 o 
   0   3   1     1038.93     1109.01     16.96 o 
   1   3   1       45.09       40.17      1.71 o 
   2   3   1      139.70       99.20      2.40 o 
   3   3   1      212.22      231.29      3.97 o 
   4   3   1     1152.33     1210.22     14.49 o 
   5   3   1      973.01      887.21     13.31 o 
   6   3   1      192.84      215.28      6.40 o 
   7   3   1       77.41       75.12      3.60 o 
   8   3   1       81.60       75.46      3.40 o 
   9   3   1       28.22       20.03      3.13 o 
  10   3   1       14.53        9.86      8.68 o 
   0   4   1      619.53      718.64      9.15 o 
   1   4   1      252.03      243.33     10.01 o 
   2   4   1     1276.78     1444.87     10.32 o 
   3   4   1      229.67      257.09      7.30 o 
   4   4   1     1115.64     1273.04     11.00 o 
   5   4   1       50.46       54.31      2.83 o 
   6   4   1        7.95        5.90      4.65 o 
   7   4   1      102.48       68.54      3.79 o 
   8   4   1        7.33        7.73      6.08 o 
   9   4   1        2.67        2.31      2.30 o 
  10   4   1       12.61       20.08      2.77 o 
   0   5   1      121.22      112.52      3.56 o 
   1   5   1       57.19       55.59      2.34 o 
   2   5   1      451.81      492.46     11.49 o 
   3   5   1      156.58      149.39      4.49 o 
   4   5   1      280.92      291.46      5.74 o 
   5   5   1       34.96       37.60      2.50 o 
   6   5   1       11.36       10.45      1.91 o 
   7   5   1       21.26       23.15      2.57 o 
   8   5   1        8.85        6.38      3.03 o 
   9   5   1        0.86        4.15      2.14 o 
  10   5   1       16.43       20.05      3.54 o 
   0   6   1       17.56       22.50      1.98 o 
   1   6   1      417.41      455.70      7.38 o 
   2   6   1      138.78      158.14     10.50 o 
   3   6   1      321.91      340.37     10.02 o 
   4   6   1        1.61        4.13      1.48 o 
   5   6   1       67.96       75.65      3.52 o 
   6   6   1       26.04       24.68      5.08 o 
   7   6   1        6.30        7.16      2.49 o 
   8   6   1       11.88       12.76      2.97 o 
   9   6   1        9.04        5.52      2.46 o 
   0   7   1       11.96       12.84      3.97 o 
   1   7   1       94.28       94.60      5.71 o 
   2   7   1       59.38       51.69      3.11 o 
   3   7   1      171.30      149.62      8.41 o 
   4   7   1      138.97      120.07      4.54 o 
   5   7   1      127.47      125.79      8.65 o 
   6   7   1       28.83       26.94      3.90 o 
   7   7   1       94.44      103.88      4.92 o 
   8   7   1        1.07        3.47      2.30 o 
   0   8   1       43.86       52.20      3.57 o 
   1   8   1       10.31       11.76      2.48 o 
   2   8   1      274.82      292.87      6.91 o 
   3   8   1       22.67       20.61      2.83 o 
   4   8   1       77.93       63.69      4.08 o 
   5   8   1       24.49       19.56      3.16 o 
   6   8   1       33.49       34.55      5.90 o 
   7   8   1       23.36       21.85      3.26 o 
   8   8   1        7.19        8.04      2.81 o 
   0   9   1       43.15       38.28      3.31 o 
   1   9   1       32.32       29.22      2.93 o 
   2   9   1       67.65       59.19      4.02 o 
   3   9   1      132.61      130.92      6.64 o 
   4   9   1       11.47       18.32      2.81 o 
   5   9   1       40.70       41.60      3.50 o 
   6   9   1        5.09        8.29      3.72 o 
   7   9   1        9.41        6.76      2.43 o 
   0  10   1        6.64       13.17      2.98 o 
   1  10   1      175.76      181.32     16.07 o 
   2  10   1       71.10       71.49      8.70 o 
   3  10   1      146.79      142.59      6.06 o 
   4  10   1       66.94       61.58      4.48 o 
   5  10   1        3.98        2.73      2.82 o 
   0  11   1       58.70       53.03      4.82 o 
   1  11   1        8.50       12.71      2.79 o 
   2  11   1       13.60       18.49      3.27 o 
   3  11   1       20.39       10.71      3.93 o 
   4  11   1       21.09       19.95      3.63 o 
   0   0   2      133.80      110.61      2.04 o 
   1   0   2     1118.43     1149.94      7.84 o 
   2   0   2    19919.49    21917.54    256.69 o 
   3   0   2       79.64       91.13      3.04 o 
   4   0   2      209.73      144.20      1.44 o 
   5   0   2      894.58      928.10     12.39 o 
   6   0   2      102.44       98.19      4.80 o 
   7   0   2       99.92       94.12      5.07 o 
   8   0   2        0.00        0.95      2.64 o 
   9   0   2        2.60        0.00      3.29 o 
  10   0   2        7.26        8.62      3.40 o 
  11   0   2       10.94        4.62      3.59 o 
   0   1   2     6087.41     6739.32    110.33 o 
   1   1   2      807.33      761.28      9.71 o 
   2   1   2     2601.52     2891.40     17.36 o 
   3   1   2      742.37      765.10     11.95 o 
   4   1   2      108.94      110.58      3.97 o 
   5   1   2      636.06      651.97      8.83 o 
   6   1   2       18.30       16.89      1.71 o 
   7   1   2       33.63       37.97      2.47 o 
   8   1   2       39.20       35.78      7.83 o 
   9   1   2       40.37       41.45      3.18 o 
  10   1   2        3.25        8.14      4.27 o 
   0   2   2     3183.79     2919.92    122.76 o 
   1   2   2     2991.47     3188.00     50.27 o 
   2   2   2      213.21      196.65     19.14 o 
   3   2   2      364.54      395.82      6.40 o 
   4   2   2      280.05      282.37     13.17 o 
   5   2   2      902.22      907.85     22.39 o 
   6   2   2       29.57       26.95      2.28 o 
   7   2   2      204.71      195.61      5.19 o 
   8   2   2       13.55        7.85      5.51 o 
   9   2   2       28.67       29.38      5.56 o 
  10   2   2        3.97        2.98      2.17 o 
   0   3   2     1027.71     1109.96      7.48 o 
   1   3   2      958.67      981.11      7.22 o 
   2   3   2     1245.40     1136.56      0.86 o 
   3   3   2      227.43      221.44      8.14 o 
   4   3   2      359.13      406.17      5.85 o 
   5   3   2      149.05      163.79      6.30 o 
   6   3   2       90.91      101.77      3.77 o 
   7   3   2      345.55      367.55      7.25 o 
   8   3   2       93.72       83.43      3.63 o 
   9   3   2      102.07       98.56      4.68 o 
  10   3   2       21.80        9.57      2.69 o 
   0   4   2       28.71       38.27      1.70 o 
   1   4   2      287.06      253.79      4.17 o 
   2   4   2       38.91       31.73      2.88 o 
   3   4   2       58.72       65.29      2.52 o 
   4   4   2      456.69      494.91     16.49 o 
   5   4   2      272.35      290.60      5.82 o 
   6   4   2       14.32       21.83      2.13 o 
   7   4   2      128.72      131.09      4.69 o 
   8   4   2       43.39       39.12      3.20 o 
   9   4   2      100.49       84.04      4.75 o 
  10   4   2        1.01        1.40      2.35 o 
   0   5   2      637.89      702.18     12.32 o 
   1   5   2       78.64       92.01      4.61 o 
   2   5   2      213.16      175.06      6.19 o 
   3   5   2      287.16      300.21      5.55 o 
   4   5   2      117.15      145.13      4.25 o 
   5   5   2       79.30       63.31      3.13 o 
   6   5   2       70.89       75.31      3.52 o 
   7   5   2       38.33       32.60      3.07 o 
   8   5   2       58.53       45.34      3.40 o 
   9   5   2       29.70       29.45      3.24 o 
   0   6   2       44.12       28.88      2.18 o 
   1   6   2       50.93       44.49      4.20 o 
   2   6   2      104.28       94.18      6.45 o 
   3   6   2       16.02       14.90      1.87 o 
   4   6   2      115.45      108.08      4.00 o 
   5   6   2       18.69       19.11      4.38 o 
   6   6   2      181.01      161.80      5.26 o 
   7   6   2        3.72        5.09      2.26 o 
   8   6   2        0.47        3.10      1.99 o 
   9   6   2        7.16        2.36      2.34 o 
   0   7   2       35.54       29.24      2.61 o 
   1   7   2       41.88       41.17      2.73 o 
   2   7   2      194.18      181.62      9.32 o 
   3   7   2      162.17      150.14      4.79 o 
   4   7   2        9.50       15.81      3.09 o 
   5   7   2       22.23       30.94      3.84 o 
   6   7   2      131.62      133.69      5.06 o 
   7   7   2        6.19        8.54      2.26 o 
   8   7   2       11.74        5.06      2.34 o 
   0   8   2      191.70      205.88      5.86 o 
   1   8   2      252.35      224.89      6.13 o 
   2   8   2       37.14       29.68      4.16 o 
   3   8   2       65.68       62.14      3.49 o 
   4   8   2       32.07       30.33      2.96 o 
   5   8   2      155.23      142.67      8.69 o 
   6   8   2       24.35       27.08      3.14 o 
   7   8   2       32.02       35.37      3.34 o 
   8   8   2        1.71        3.26      2.68 o 
   0   9   2      383.77      358.51      8.45 o 
   1   9   2      108.84      110.96     16.73 o 
   2   9   2      185.38      174.67     10.50 o 
   3   9   2      106.94      102.42      8.99 o 
   4   9   2       95.71       99.39      4.74 o 
   5   9   2        8.59        7.70      2.50 o 
   6   9   2       22.67       23.48      3.15 o 
   7   9   2        0.19        1.40      2.54 o 
   0  10   2       48.95       52.16      4.00 o 
   1  10   2       38.98       36.99      3.39 o 
   2  10   2       20.88       19.52      3.05 o 
   3  10   2       38.85       49.47      6.86 o 
   4  10   2        2.91        4.55      2.37 o 
   5  10   2       21.07       12.21      3.56 o 
   0  11   2       21.09       23.95      3.08 o 
   1  11   2       10.33       12.08      2.93 o 
   2  11   2        8.38       11.17      2.97 o 
   3  11   2        2.12        0.76      2.61 o 
   1   0   3     1030.55     1029.25      8.49 o 
   2   0   3      226.18      192.73      4.07 o 
   3   0   3     1900.68     1807.09     14.72 o 
   4   0   3      132.54      136.50      1.47 o 
   5   0   3       24.08       33.14      2.99 o 
   6   0   3       14.44       23.30      2.82 o 
   7   0   3        0.85        2.16      2.25 o 
   8   0   3       19.52       19.61      3.45 o 
   9   0   3       14.56       17.21      3.58 o 
  10   0   3        0.18        0.61      2.89 o 
   0   1   3      145.18      135.29      2.06 o 
   1   1   3     3407.95     3476.40     51.81 o 
   2   1   3      317.29      289.34      3.58 o 
   3   1   3       45.99       34.70      3.25 o 
   4   1   3      951.20      996.25      8.64 o 
   5   1   3      919.44      992.71      9.66 o 
   6   1   3       22.21       13.93      8.89 o 
   7   1   3       40.28       36.89      2.66 o 
   8   1   3       50.86       54.39      6.19 o 
   9   1   3        1.47        8.39      2.26 o 
  10   1   3        1.95        3.88      2.30 o 
   0   2   3     3440.26     3641.73     63.20 o 
   1   2   3      299.09      285.53      3.52 o 
   2   2   3       11.01       11.49      0.94 o 
   3   2   3      729.88      797.42     24.24 o 
   4   2   3      515.57      554.49      6.64 o 
   5   2   3      149.00      139.93      7.61 o 
   6   2   3       91.97       89.19      6.29 o 
   7   2   3       55.88       66.76      6.69 o 
   8   2   3        6.15        5.52      2.45 o 
   9   2   3      103.78       98.09      4.55 o 
  10   2   3        2.24        7.38      3.95 o 
   0   3   3        1.09        1.15      0.59 o 
   1   3   3     1093.61     1214.92      8.44 o 
   2   3   3      113.91       87.47      2.41 o 
   3   3   3      407.44      424.59     18.90 o 
   4   3   3       17.05       26.34      4.70 o 
   5   3   3      537.04      545.16      7.74 o 
   6   3   3      164.61      151.53      7.19 o 
   7   3   3      206.75      200.89      5.66 o 
   8   3   3       19.31       10.98      8.25 o 
   9   3   3       33.80       45.06      3.48 o 
  10   3   3       16.00       21.39      2.91 o 
   0   4   3      348.40      331.94      4.90 o 
   1   4   3       65.91       64.97      2.29 o 
   2   4   3       40.62       42.47      2.00 o 
   3   4   3      829.03      856.96      8.81 o 
   4   4   3       28.97       20.42      2.10 o 
   5   4   3       72.34       76.59      3.26 o 
   6   4   3      129.34      119.85      4.23 o 
   7   4   3       51.73       76.24      3.98 o 
   8   4   3       45.67       45.95      3.94 o 
   9   4   3        8.21        5.82      4.31 o 
  10   4   3       13.26       19.22      3.07 o 
   0   5   3      592.05      637.61      8.35 o 
   1   5   3      102.91       95.62      3.18 o 
   2   5   3      357.11      354.58      6.04 o 
   3   5   3       89.27       74.62      3.30 o 
   4   5   3       29.13       38.82      2.51 o 
   5   5   3      120.32      119.12      4.70 o 
   6   5   3      145.46      122.36      4.54 o 
   7   5   3       25.46       30.20      2.90 o 
   8   5   3       89.71       77.66      3.10 o 
   9   5   3       39.33       40.44      3.77 o 
   0   6   3      116.58      118.67      3.88 o 
   1   6   3      537.92      540.05      8.00 o 
   2   6   3      229.60      230.50      5.41 o 
   3   6   3      110.00      104.07      3.92 o 
   4   6   3       52.28       51.77      3.12 o 
   5   6   3       31.12       30.40      2.71 o 
   6   6   3        1.96        1.90      2.02 o 
   7   6   3      104.87      113.19      4.94 o 
   8   6   3       22.73       21.51      2.92 o 
   9   6   3        4.07        3.59      2.67 o 
   0   7   3       47.98       43.06      3.01 o 
   1   7   3      223.40      201.16      5.41 o 
   2   7   3      160.47      148.89      4.72 o 
   3   7   3       28.09       33.93      2.66 o 
   4   7   3       14.17       11.34      2.22 o 
   5   7   3      380.79      365.86      7.85 o 
   6   7   3       53.04       46.92      3.50 o 
   7   7   3        3.18        4.06      2.31 o 
   8   7   3        2.64        1.75      2.54 o 
   0   8   3       65.88       66.42      4.69 o 
   1   8   3      359.75      318.74      7.31 o 
   2   8   3        6.66        6.77      2.15 o 
   3   8   3      197.09      202.62     10.65 o 
   4   8   3      186.76      169.39      6.25 o 
   5   8   3       22.03       23.62      3.06 o 
   6   8   3       23.82       16.63      2.94 o 
   7   8   3       12.41        6.89      4.13 o 
   0   9   3      118.98      117.00      5.60 o 
   1   9   3       20.23       26.65      3.04 o 
   2   9   3       30.49       28.15      3.55 o 
   3   9   3       15.60       15.82      2.79 o 
   4   9   3       46.18       40.29      3.70 o 
   5   9   3       56.91       52.85      4.06 o 
   6   9   3        5.64        7.16      4.00 o 
   0  10   3       59.42       50.92      3.94 o 
   1  10   3       22.58       18.37      3.21 o 
   2  10   3       24.20       19.99      3.27 o 
   3  10   3       47.27       49.37      3.86 o 
   4  10   3        3.77        3.59      2.42 o 
   5  10   3       10.80        7.98      2.91 o 
   0  11   3       26.89       22.32      3.26 o 
   1  11   3        8.48        8.81      2.84 o 
   2  11   3        5.01        2.79      2.54 o 
   3  11   3        7.13        4.48      2.79 o 
   0   0   4      760.69      723.86      7.72 o 
   1   0   4     1955.29     2122.20     14.40 o 
   2   0   4      858.70      860.62      9.56 o 
   3   0   4      120.66      110.71      3.82 o 
   4   0   4      264.22      228.95      6.12 o 
   5   0   4       37.60       39.55      3.28 o 
   6   0   4        0.98        0.21      1.99 o 
   7   0   4       59.84       73.57      4.67 o 
   8   0   4        0.05        2.06      2.84 o 
   9   0   4        0.43        2.85      3.26 o 
  10   0   4        9.73        5.55      3.03 o 
   0   1   4      343.34      354.89      4.20 o 
   1   1   4      301.77      283.54      3.59 o 
   2   1   4      116.80      128.29      2.66 o 
   3   1   4      911.66      951.42      8.06 o 
   4   1   4       85.21      100.63      2.95 o 
   5   1   4       36.89       46.35      4.99 o 
   6   1   4       74.61       70.52     13.98 o 
   7   1   4       76.49       79.24      3.81 o 
   8   1   4      141.02      109.03      2.18 o 
   9   1   4       36.41       42.33      3.61 o 
  10   1   4        4.25        3.78      2.28 o 
   0   2   4     1279.82     1364.03     14.49 o 
   1   2   4      494.60      484.08      5.04 o 
   2   2   4     1348.20     1452.52      9.57 o 
   3   2   4      480.02      495.30     11.85 o 
   4   2   4      295.38      286.60      5.03 o 
   5   2   4       24.42       18.21      3.43 o 
   6   2   4        2.51        1.58      1.79 o 
   7   2   4      121.70      136.81      4.64 o 
   8   2   4        9.77        1.05      2.13 o 
   9   2   4        0.27        2.20      2.23 o 
  10   2   4        7.12        4.44      3.85 o 
   0   3   4      159.91      173.74      7.52 o 
   1   3   4      209.19      194.71      9.70 o 
   2   3   4      657.00      722.92     12.42 o 
   3   3   4       62.97       81.52      2.72 o 
   4   3   4      365.25      419.59      6.40 o 
   5   3   4       48.61       46.50      6.13 o 
   6   3   4       10.13        8.84      1.79 o 
   7   3   4       52.32       54.36      3.29 o 
   8   3   4      115.71      112.00      4.91 o 
   9   3   4       38.49       37.94      2.77 o 
  10   3   4        1.76        3.45      2.69 o 
   0   4   4      119.46      132.90      3.29 o 
   1   4   4      303.56      311.77      4.99 o 
   2   4   4      112.52      112.16      3.29 o 
   3   4   4      663.22      642.10      7.99 o 
   4   4   4       11.15        9.64      1.72 o 
   5   4   4      399.66      480.94      7.87 o 
   6   4   4      179.04      179.08      5.54 o 
   7   4   4       19.69       16.74      5.26 o 
   8   4   4       58.92       53.56      3.78 o 
   9   4   4       68.71       65.47      4.24 o 
  10   4   4        4.25        5.08      2.69 o 
   0   5   4      283.75      296.28      5.53 o 
   1   5   4     1298.31     1441.55     12.12 o 
   2   5   4       87.39       81.27      3.09 o 
   3   5   4      132.90      144.45      4.35 o 
   4   5   4       61.48       65.96      3.15 o 
   5   5   4       20.62       17.37      2.32 o 
   6   5   4       75.68       69.18      3.87 o 
   7   5   4       75.72       91.31      6.26 o 
   8   5   4       49.74       42.70      3.55 o 
   9   5   4       29.83       36.30      3.42 o 
   0   6   4       42.39       59.49      3.02 o 
   1   6   4       74.68       82.18      3.54 o 
   2   6   4       88.29       87.77      3.62 o 
   3   6   4       98.03       92.02      3.77 o 
   4   6   4      474.51      477.84     27.34 o 
   5   6   4       20.38       19.17      2.61 o 
   6   6   4       70.05       71.65      3.98 o 
   7   6   4       45.20       49.58      3.82 o 
   8   6   4       27.64       31.26      3.06 o 
   9   6   4        6.84        4.57      2.66 o 
   0   7   4       67.83       70.03      3.50 o 
   1   7   4       89.96       91.25      3.91 o 
   2   7   4      171.62      160.60      5.17 o 
   3   7   4      388.05      411.24      9.00 o 
   4   7   4      227.06      241.66      9.35 o 
   5   7   4       41.75       52.60      3.58 o 
   6   7   4       22.72       17.86      2.63 o 
   7   7   4        2.62        2.71      2.32 o 
   8   7   4       30.77       24.82      4.46 o 
   0   8   4      103.01      111.18      4.76 o 
   1   8   4       87.90       72.94      4.20 o 
   2   8   4        3.54        4.68      2.32 o 
   3   8   4       48.77       53.46      4.99 o 
   4   8   4       84.10       78.68      5.83 o 
   5   8   4       23.78       28.47      3.39 o 
   6   8   4        4.99        2.67      2.32 o 
   7   8   4        7.64        9.93      2.63 o 
   0   9   4      200.26      175.70      6.29 o 
   1   9   4       62.30       55.95      3.95 o 
   2   9   4      496.28      479.51      9.98 o 
   3   9   4       23.93       27.71      3.28 o 
   4   9   4        2.22        0.48      2.41 o 
   5   9   4        7.51       11.73      4.80 o 
   6   9   4       18.72       18.59      3.21 o 
   0  10   4        0.08        0.47      2.58 o 
   1  10   4       26.62       27.89      6.61 o 
   2  10   4        2.95        4.26      2.51 o 
   3  10   4       12.19        5.70      3.13 o 
   4  10   4       28.89       26.15      3.34 o 
   5  10   4        6.72        6.26      2.62 o 
   0  11   4        3.96        1.47      3.90 o 
   1  11   4       36.30       34.50      4.11 o 
   2  11   4        8.83       12.81      4.03 o 
   3  11   4       11.49       18.06      2.93 o 
   1   0   5      144.09      138.01      3.95 o 
   2   0   5     1046.14     1120.45     12.01 o 
   3   0   5      116.02      134.48      4.58 o 
   4   0   5      365.48      345.70      7.89 o 
   5   0   5     1352.66     1355.24     17.05 o 
   6   0   5       12.58        1.70      2.03 o 
   7   0   5        1.18        1.92      2.55 o 
   8   0   5      147.81       97.47      3.27 o 
   9   0   5        0.08        0.89      3.46 o 
  10   0   5        2.67        1.28      3.19 o 
   0   1   5     6435.44     7126.89    268.16 o 
   1   1   5     1733.57     1840.89     39.59 o 
   2   1   5      727.24      682.53      6.67 o 
   3   1   5      415.95      433.55     13.70 o 
   4   1   5      276.49      249.79      8.39 o 
   5   1   5      199.22      221.59      7.67 o 
   6   1   5       25.04       13.37     11.07 o 
   7   1   5      110.89      129.24      4.61 o 
   8   1   5        0.43        1.65      2.22 o 
   9   1   5       12.62       14.05      2.99 o 
  10   1   5       40.76       29.65     19.73 o 
   0   2   5      468.50      550.04      7.39 o 
   1   2   5        9.80       11.35      1.18 o 
   2   2   5      352.13      341.64      4.94 o 
   3   2   5      810.67      820.89      8.39 o 
   4   2   5       33.21       25.86      1.92 o 
   5   2   5      271.21      268.65      5.54 o 
   6   2   5       37.48       44.43      3.38 o 
   7   2   5       54.13       46.81      7.54 o 
   8   2   5      167.64      136.27     29.76 o 
   9   2   5       16.03       15.41      4.52 o 
  10   2   5        7.98        5.70      2.71 o 
   0   3   5     1223.83     1421.52     19.47 o 
   1   3   5     1820.72     1957.33     12.41 o 
   2   3   5      130.74      122.31      3.29 o 
   3   3   5      193.15      206.92      4.45 o 
   4   3   5      203.02      179.19      4.51 o 
   5   3   5       63.53       65.32      3.14 o 
   6   3   5       87.82       91.03      3.85 o 
   7   3   5       15.69       13.42      2.29 o 
   8   3   5       76.30       70.24      2.72 o 
   9   3   5       12.37       16.02      3.03 o 
  10   3   5        0.08        4.40      2.54 o 
   0   4   5       29.42       36.11      2.01 o 
   1   4   5      229.03      256.67      4.97 o 
   2   4   5      112.61      105.08      4.03 o 
   3   4   5      385.47      423.45      6.90 o 
   4   4   5      212.22      224.50      5.20 o 
   5   4   5       35.88       35.24      2.92 o 
   6   4   5       67.17       78.10      3.95 o 
   7   4   5      116.90      129.88      8.39 o 
   8   4   5       39.89       40.89      9.83 o 
   9   4   5        0.35        4.13      2.72 o 
   0   5   5      624.08      708.10     15.16 o 
   1   5   5      455.36      497.21     14.57 o 
   2   5   5      230.88      258.08      5.64 o 
   3   5   5      119.64      134.47      4.36 o 
   4   5   5      699.56      682.47     10.92 o 
   5   5   5      260.74      257.89      9.33 o 
   6   5   5      400.12      381.62      8.17 o 
   7   5   5       58.47       66.61      4.11 o 
   8   5   5       21.04       29.42      3.51 o 
   9   5   5        4.31        3.82      2.66 o 
   0   6   5       45.35       48.83      4.30 o 
   1   6   5        9.46       10.97      3.16 o 
   2   6   5      110.88      111.29     10.29 o 
   3   6   5       58.24       62.30      3.50 o 
   4   6   5      334.74      330.67      7.45 o 
   5   6   5        1.25        3.47      2.40 o 
   6   6   5       57.24       57.07      3.85 o 
   7   6   5        0.85        1.74      2.29 o 
   8   6   5       10.31        7.20      2.57 o 
   9   6   5       30.50       32.02      4.31 o 
   0   7   5       15.60       15.74      2.42 o 
   1   7   5       67.03       70.46      3.87 o 
   2   7   5       85.27       84.80      4.18 o 
   3   7   5      146.51      126.53      5.11 o 
   4   7   5      164.69      160.15     11.12 o 
   5   7   5       19.02       23.99      2.71 o 
   6   7   5        1.10        4.38      2.07 o 
   7   7   5       14.28       14.12      3.18 o 
   8   7   5        1.69        1.06      2.38 o 
   0   8   5       33.90       42.63      4.32 o 
   1   8   5      480.65      496.64      9.63 o 
   2   8   5       11.33       20.05      2.87 o 
   3   8   5       91.08       84.12      4.57 o 
   4   8   5       23.11       20.36      3.11 o 
   5   8   5        3.14        1.41      2.40 o 
   6   8   5       10.67        7.69      3.51 o 
   7   8   5        6.91        6.53      2.50 o 
   0   9   5       88.78       90.22      4.93 o 
   1   9   5       57.05       60.00      4.15 o 
   2   9   5       37.62       28.79      3.51 o 
   3   9   5       48.58       53.04      4.02 o 
   4   9   5       17.95       22.58      3.04 o 
   5   9   5        2.40        2.00      2.68 o 
   6   9   5        2.27        1.83      2.70 o 
   0  10   5      114.56      148.89      8.25 o 
   1  10   5        4.79        5.80      2.75 o 
   2  10   5       20.69       16.58      3.15 o 
   3  10   5       18.51       20.93      3.03 o 
   4  10   5       40.06       42.02      5.37 o 
   5  10   5       13.58       14.97      4.26 o 
   0  11   5       63.07       73.29      5.17 o 
   1  11   5       14.23       12.03      3.44 o 
   2  11   5        2.86        3.06      2.85 o 
   0   0   6     4144.00     4800.07     27.63 o 
   1   0   6      190.63      219.94      5.53 o 
   2   0   6      518.36      569.24      9.37 o 
   3   0   6        0.23        1.89      1.89 o 
   4   0   6       24.40       40.40      3.26 o 
   5   0   6       97.70      110.53      5.48 o 
   6   0   6        0.05        0.93      2.20 o 
   7   0   6       21.44       33.22      4.24 o 
   8   0   6      110.10       74.10      2.82 o 
   9   0   6       12.50        0.30      3.64 o 
  10   0   6        6.55        4.76      4.76 o 
   0   1   6      906.14      895.44      7.76 o 
   1   1   6      816.45      934.12      8.15 o 
   2   1   6      499.77      455.82      5.94 o 
   3   1   6      725.99      756.18     13.27 o 
   4   1   6      168.69      149.85      4.10 o 
   5   1   6       46.03       51.17      2.76 o 
   6   1   6       74.71       68.91      3.57 o 
   7   1   6       17.48        9.84      2.32 o 
   8   1   6      125.18      102.83      2.23 o 
   9   1   6       18.75       15.88     10.64 o 
  10   1   6        4.26        6.63      3.53 o 
   0   2   6     7171.62     8532.52    508.99 o 
   1   2   6      646.22      628.77      6.92 o 
   2   2   6      379.20      384.08      5.63 o 
   3   2   6      860.90      856.66      9.03 o 
   4   2   6      338.49      358.67      6.29 o 
   5   2   6       41.53       45.73      3.58 o 
   6   2   6      100.68      100.42      4.08 o 
   7   2   6       82.22       77.64      3.94 o 
   8   2   6       42.37       32.90     20.62 o 
   9   2   6        6.66       12.49      6.14 o 
  10   2   6        5.03        4.75      3.06 o 
   0   3   6       85.15       93.18      4.61 o 
   1   3   6      595.68      649.14      7.56 o 
   2   3   6       15.97       20.07      3.46 o 
   3   3   6      100.94      120.59      4.07 o 
   4   3   6      120.70      113.10      7.72 o 
   5   3   6       55.33       58.82      3.15 o 
   6   3   6      101.11       96.28      4.24 o 
   7   3   6       96.09       99.19      4.42 o 
   8   3   6       71.21       75.92     14.33 o 
   9   3   6       10.06       16.96      3.19 o 
  10   3   6       36.48       27.09      4.56 o 
   0   4   6        3.81        4.09      1.31 o 
   1   4   6       80.14       90.72      4.89 o 
   2   4   6      446.05      456.86      7.11 o 
   3   4   6      259.25      298.18      6.01 o 
   4   4   6      195.90      194.85      5.19 o 
   5   4   6      203.60      197.03      6.16 o 
   6   4   6      102.05      101.45      4.40 o 
   7   4   6        5.44        5.94      2.57 o 
   8   4   6       27.35       24.47      3.06 o 
   9   4   6       66.79       60.17      4.37 o 
   0   5   6      115.40      141.47      4.45 o 
   1   5   6       46.82       58.61      2.82 o 
   2   5   6       50.41       50.53      2.83 o 
   3   5   6      297.37      320.81      6.69 o 
   4   5   6      149.29      137.67      5.74 o 
   5   5   6      111.48      119.99      9.12 o 
   6   5   6       38.51       43.66      3.50 o 
   7   5   6      110.71       97.32     10.31 o 
   8   5   6       34.24       28.31      3.62 o 
   9   5   6       23.41       21.84      3.38 o 
   0   6   6        8.27        9.14      1.92 o 
   1   6   6       25.57       28.22      2.77 o 
   2   6   6      119.23      123.45      8.17 o 
   3   6   6      179.09      176.04      5.49 o 
   4   6   6      142.70      163.36      5.50 o 
   5   6   6       60.51       61.41      3.96 o 
   6   6   6       97.48       91.97      4.83 o 
   7   6   6       41.54       34.53      4.56 o 
   8   6   6       12.86       17.68      6.97 o 
   0   7   6      162.62      168.66      5.56 o 
   1   7   6      326.46      337.45     12.46 o 
   2   7   6      222.11      220.79      2.94 o 
   3   7   6       81.02       74.95      4.25 o 
   4   7   6      201.02      194.01      6.25 o 
   5   7   6       65.09       61.48      5.31 o 
   6   7   6       47.47       45.19      3.73 o 
   7   7   6        7.29       10.48      2.84 o 
   8   7   6        0.54        4.02      2.56 o 
   0   8   6      533.34      490.74     24.47 o 
   1   8   6       35.44       25.24      3.43 o 
   2   8   6       76.11       62.27      6.62 o 
   3   8   6       95.77      107.67      5.20 o 
   4   8   6       59.81       66.21      4.13 o 
   5   8   6       11.71       15.17      3.18 o 
   6   8   6        3.04        1.61      2.35 o 
   7   8   6        4.96        3.84      2.91 o 
   0   9   6      109.41      118.00      5.62 o 
   1   9   6        7.17       10.50      3.09 o 
   2   9   6       40.23       34.53      5.47 o 
   3   9   6       22.11       20.17      3.21 o 
   4   9   6       10.62       13.68      3.25 o 
   5   9   6       11.93        8.10      3.42 o 
   6   9   6        0.53        1.15      2.75 o 
   0  10   6        5.88        6.83      2.83 o 
   1  10   6       43.89       45.63      4.03 o 
   2  10   6       43.03       36.19      2.89 o 
   3  10   6        8.31        7.17      2.89 o 
   4  10   6        1.23        4.35      2.71 o 
   0  11   6       17.75       18.87      3.23 o 
   1  11   6        2.49        5.08      2.99 o 
   1   0   7       37.74       35.20      2.78 o 
   2   0   7       33.72       28.52      2.73 o 
   3   0   7     1091.65     1093.54     15.02 o 
   4   0   7        0.43        2.04      2.04 o 
   5   0   7      128.69      116.83      5.64 o 
   6   0   7      143.80      130.86      6.33 o 
   7   0   7      120.93      129.34      7.10 o 
   8   0   7       93.89       92.99      3.80 o 
   9   0   7       40.57       37.70      4.80 o 
  10   0   7        4.39        0.35      3.57 o 
   0   1   7      401.55      405.04      5.71 o 
   1   1   7      263.02      288.54      4.92 o 
   2   1   7       95.99       98.83      3.25 o 
   3   1   7     1007.26     1034.55     36.46 o 
   4   1   7      127.86      108.86      3.93 o 
   5   1   7      180.14      208.29      5.30 o 
   6   1   7       73.12       66.61      3.49 o 
   7   1   7       59.37       56.22      3.64 o 
   8   1   7       69.52       44.96      2.41 o 
   9   1   7       17.96        7.56      4.55 o 
  10   1   7        9.45        3.47      2.78 o 
   0   2   7      919.42      895.94     16.70 o 
   1   2   7      771.54      778.49      8.42 o 
   2   2   7      347.76      374.47     12.63 o 
   3   2   7      219.07      229.09      5.05 o 
   4   2   7       29.13       23.99      2.42 o 
   5   2   7       61.05       57.15      3.19 o 
   6   2   7       94.88      113.73      4.50 o 
   7   2   7       39.12       39.33      3.37 o 
   8   2   7       70.31       66.99      7.80 o 
   9   2   7        8.64       17.01     10.95 o 
   0   3   7     1469.87     1591.81     14.99 o 
   1   3   7       49.10       57.75      2.53 o 
   2   3   7      138.15      133.29      5.00 o 
   3   3   7      199.42      205.41      5.10 o 
   4   3   7        8.28        9.96      2.00 o 
   5   3   7       70.23       91.39      4.08 o 
   6   3   7      132.68      140.59      5.04 o 
   7   3   7        2.98        1.62      2.19 o 
   8   3   7       44.75       55.13      6.89 o 
   9   3   7       19.40       23.39      6.53 o 
   0   4   7        4.84        5.47      1.32 o 
   1   4   7       82.92       89.57      3.38 o 
   2   4   7       91.60       78.68      4.83 o 
   3   4   7       58.91       59.33      6.87 o 
   4   4   7      227.64      241.71      6.84 o 
   5   4   7      262.46      280.21      6.68 o 
   6   4   7      180.59      215.05      6.43 o 
   7   4   7      145.04      128.13      6.34 o 
   8   4   7       10.78       18.78      3.03 o 
   9   4   7       35.82       43.47      4.02 o 
   0   5   7        2.17        3.78      1.32 o 
   1   5   7       93.38       96.42      3.90 o 
   2   5   7       95.76       95.58      6.68 o 
   3   5   7      375.99      363.68      8.33 o 
   4   5   7      414.76      402.90      8.00 o 
   5   5   7       19.97       21.96      3.53 o 
   6   5   7      113.88      139.36      9.74 o 
   7   5   7       17.59       18.98      3.12 o 
   8   5   7       40.52       45.35      4.05 o 
   0   6   7      116.60      125.03      4.63 o 
   1   6   7       29.85       21.22      2.69 o 
   2   6   7      148.36      143.93      5.08 o 
   3   6   7       13.54       13.35      2.58 o 
   4   6   7      268.44      286.85      7.23 o 
   5   6   7       42.44       44.94      3.57 o 
   6   6   7       15.99       12.06      2.57 o 
   7   6   7        5.35        9.20      2.74 o 
   8   6   7       17.38       13.46      3.01 o 
   0   7   7      149.76      170.56      6.82 o 
   1   7   7       50.08       42.39      3.55 o 
   2   7   7      217.46      198.14      6.46 o 
   3   7   7       29.82       38.28      3.54 o 
   4   7   7        9.62       10.89      2.60 o 
   5   7   7       17.41       14.19      2.65 o 
   6   7   7        5.85       11.82      2.73 o 
   7   7   7        0.94        1.98      2.80 o 
   0   8   7        1.67        1.15      2.67 o 
   1   8   7       53.33       53.61      3.96 o 
   2   8   7      179.76      180.02      7.54 o 
   3   8   7      138.12      138.63      5.74 o 
   4   8   7       10.59        6.98      3.06 o 
   5   8   7       14.28       19.74      3.10 o 
   6   8   7       20.82       19.29      4.77 o 
   0   9   7        4.73        3.18      2.62 o 
   1   9   7       41.98       44.09      3.90 o 
   2   9   7       11.23        7.12      4.07 o 
   3   9   7        2.58        4.00      2.83 o 
   4   9   7        2.72        2.98      2.80 o 
   5   9   7       25.99       31.11      4.16 o 
   0  10   7       32.64       34.77      4.05 o 
   1  10   7       22.24       17.81      3.94 o 
   2  10   7       44.85       48.03      3.40 o 
   3  10   7       19.31       19.78      5.10 o 
   0   0   8      464.49      489.13      9.86 o 
   1   0   8      484.28      478.79      9.90 o 
   2   0   8       32.62       35.55      3.15 o 
   3   0   8       54.12       62.82      4.19 o 
   4   0   8        1.06        0.42      2.04 o 
   5   0   8       16.73       10.08      3.13 o 
   6   0   8        0.00        3.14      3.14 o 
   7   0   8      166.91      152.04      7.58 o 
   8   0   8        3.20        6.00      3.04 o 
   9   0   8        0.01        2.05      3.64 o 
   0   1   8      198.10      189.44      4.31 o 
   1   1   8      290.15      307.99      5.61 o 
   2   1   8      209.51      194.05      4.67 o 
   3   1   8       17.22        8.76      1.62 o 
   4   1   8       19.16       20.39      2.21 o 
   5   1   8        7.20        8.03      2.41 o 
   6   1   8        3.69        4.91      2.35 o 
   7   1   8       75.88       90.90      7.92 o 
   8   1   8       10.81       13.52      2.98 o 
   9   1   8       20.65       11.91      6.71 o 
   0   2   8      114.03      110.24      3.51 o 
   1   2   8      158.12      155.97     14.00 o 
   2   2   8      195.97      218.15      5.01 o 
   3   2   8       34.45       38.51      5.47 o 
   4   2   8       44.89       51.59      9.22 o 
   5   2   8      655.80      629.27     14.72 o 
   6   2   8      182.85      162.35      5.49 o 
   7   2   8       18.97       18.17      2.56 o 
   8   2   8       12.37        7.59      2.78 o 
   9   2   8       38.13       37.69      4.86 o 
   0   3   8        0.44        0.27      1.12 o 
   1   3   8      316.81      317.39      6.05 o 
   2   3   8      171.06      173.80      4.68 o 
   3   3   8      100.71       83.22      3.59 o 
   4   3   8      179.55      178.48      5.25 o 
   5   3   8      242.16      258.33      6.53 o 
   6   3   8       24.89       23.80      2.67 o 
   7   3   8        7.69        8.63      2.27 o 
   8   3   8       20.31       26.18      3.20 o 
   9   3   8       28.54       29.03      3.76 o 
   0   4   8       13.40       14.35      2.03 o 
   1   4   8      396.10      414.76     15.05 o 
   2   4   8       61.73       64.36      3.29 o 
   3   4   8      125.32      130.63      4.47 o 
   4   4   8       26.95       23.62      2.64 o 
   5   4   8      104.70       85.69      4.52 o 
   6   4   8       32.87       30.40      3.11 o 
   7   4   8       66.98       69.38      5.48 o 
   8   4   8        0.67        5.29      2.49 o 
   9   4   8       27.00       30.40      3.72 o 
   0   5   8       17.42       12.34      2.09 o 
   1   5   8       13.97       10.62      2.74 o 
   2   5   8       62.97       69.77      3.57 o 
   3   5   8      181.48      156.43      5.32 o 
   4   5   8       49.85       51.24      4.42 o 
   5   5   8      133.55      123.58      5.13 o 
   6   5   8      129.20      139.32      5.48 o 
   7   5   8       62.29       70.58      4.58 o 
   8   5   8       14.19        7.05      3.17 o 
   0   6   8       19.90       18.24      2.69 o 
   1   6   8      220.17      231.17      6.24 o 
   2   6   8      401.84      435.14     10.97 o 
   3   6   8        1.08        2.50      2.27 o 
   4   6   8        8.89       12.16      2.62 o 
   5   6   8      146.54      156.08      5.84 o 
   6   6   8       15.99       11.04      3.97 o 
   7   6   8       12.78       12.46      3.25 o 
   8   6   8       12.35        9.82      3.16 o 
   0   7   8        6.12        5.62      2.89 o 
   1   7   8       33.19       32.88      3.09 o 
   2   7   8       92.05       77.88      4.54 o 
   3   7   8       69.06       63.96      4.29 o 
   4   7   8      105.46      116.42      5.29 o 
   5   7   8       14.18       14.70      5.49 o 
   6   7   8        7.79       12.42      2.98 o 
   7   7   8       22.56       20.37      3.42 o 
   0   8   8        4.26        0.58      3.15 o 
   1   8   8       90.89       84.38      4.85 o 
   2   8   8       84.22       83.73      5.01 o 
   3   8   8       29.51       31.10      8.33 o 
   4   8   8       27.75       23.42      3.32 o 
   5   8   8       48.76       52.36      4.26 o 
   6   8   8        3.30        2.06      2.54 o 
   0   9   8       46.89       47.47      5.54 o 
   1   9   8        6.36        9.13      2.73 o 
   2   9   8        8.83        2.11      3.08 o 
   3   9   8       15.02       19.68      3.38 o 
   4   9   8       51.24       42.76      4.35 o 
   5   9   8       24.24       26.73      5.67 o 
   0  10   8        4.29        4.44      2.95 o 
   1  10   8       23.09       25.58      3.72 o 
   2  10   8        2.45        6.98      2.93 o 
   1   0   9       82.24       78.76      4.38 o 
   2   0   9       69.46       70.76      4.40 o 
   3   0   9       56.08       74.21      4.73 o 
   4   0   9       21.40       24.33      3.29 o 
   5   0   9      153.57      129.42      6.88 o 
   6   0   9        7.69       22.04      3.19 o 
   7   0   9       21.95       21.75      3.94 o 
   8   0   9        0.97        7.01      3.89 o 
   9   0   9       20.99       19.53      4.70 o 
   0   1   9      206.59      241.05      8.86 o 
   1   1   9      219.99      219.96      5.27 o 
   2   1   9      642.00      616.22     14.86 o 
   3   1   9       73.57       60.15      3.20 o 
   4   1   9      106.38      126.09      5.11 o 
   5   1   9       24.13       31.39      2.72 o 
   6   1   9       31.78       41.30      3.08 o 
   7   1   9        3.84        4.92      2.40 o 
   8   1   9        3.84        2.72      2.51 o 
   9   1   9        0.59        1.99      2.83 o 
   0   2   9      206.98      208.69      4.94 o 
   1   2   9       21.95       26.30      4.55 o 
   2   2   9       50.24       56.98      3.01 o 
   3   2   9        9.03        3.30      1.84 o 
   4   2   9       43.26       47.49      2.94 o 
   5   2   9       63.55       75.84      5.24 o 
   6   2   9        2.21        7.12      5.58 o 
   7   2   9        0.59        4.39      2.47 o 
   8   2   9       65.03       65.59      4.42 o 
   9   2   9        0.24        5.08      2.51 o 
   0   3   9       87.35       90.93      3.45 o 
   1   3   9        7.64       10.18      3.18 o 
   2   3   9       33.14       34.35      2.61 o 
   3   3   9       63.90       65.28      3.29 o 
   4   3   9      177.20      155.44      8.56 o 
   5   3   9       82.17       83.77      4.16 o 
   6   3   9       53.58       59.57      7.09 o 
   7   3   9       27.03       23.61      3.13 o 
   8   3   9       74.48       67.62      4.38 o 
   9   3   9        3.14        9.81      4.17 o 
   0   4   9      252.90      272.48      6.37 o 
   1   4   9      247.96      233.73      5.86 o 
   2   4   9       92.25       91.87      3.98 o 
   3   4   9      208.00      205.94      5.71 o 
   4   4   9      145.00      152.28      5.28 o 
   5   4   9       21.10       17.70      3.20 o 
   6   4   9       27.25       24.11      3.52 o 
   7   4   9       15.60       18.80      3.09 o 
   8   4   9       79.84       80.53      4.66 o 
   0   5   9       35.25       37.60      2.93 o 
   1   5   9      244.51      231.00      6.29 o 
   2   5   9       12.81       14.86      3.48 o 
   3   5   9      140.55      124.39      4.91 o 
   4   5   9        6.32        4.96      2.77 o 
   5   5   9      218.37      211.16      6.64 o 
   6   5   9       42.36       34.14      3.68 o 
   7   5   9       55.80       70.46      6.01 o 
   8   5   9        2.11        1.82      3.05 o 
   0   6   9      241.86      238.51      6.81 o 
   1   6   9      273.41      243.42      9.29 o 
   2   6   9        5.50        4.25      2.51 o 
   3   6   9      149.31      152.08      5.65 o 
   4   6   9       70.95       67.69      4.35 o 
   5   6   9        1.82        5.70      2.85 o 
   6   6   9       39.83       36.12      3.82 o 
   7   6   9       11.01       15.24      3.22 o 
   0   7   9      163.37      133.69     11.31 o 
   1   7   9       72.15       83.85      4.63 o 
   2   7   9      110.01      116.12      5.12 o 
   3   7   9       60.94       47.04      7.24 o 
   4   7   9       77.16       91.23      4.85 o 
   5   7   9       15.14       16.80      2.70 o 
   6   7   9       23.14       22.75      3.23 o 
   0   8   9       23.85       30.68      7.33 o 
   1   8   9       30.05       28.94      3.64 o 
   2   8   9       10.17       12.20      2.87 o 
   3   8   9       24.79       24.66      3.69 o 
   4   8   9       24.61       22.64      3.57 o 
   5   8   9        0.28        4.41      2.53 o 
   0   9   9       11.09        9.88      3.16 o 
   1   9   9       13.41       15.64      2.89 o 
   2   9   9        2.43        1.38      2.67 o 
   3   9   9       79.83       79.98      4.89 o 
   4   9   9       10.50        6.05      3.43 o 
   0  10   9        2.41        2.70      3.14 o 
   1  10   9       25.28       23.53      4.02 o 
   0   0  10       21.36       27.19      3.54 o 
   1   0  10      218.70      197.53      7.69 o 
   2   0  10        0.06        0.49      2.07 o 
   3   0  10       17.43       10.68      3.46 o 
   4   0  10       48.77       34.81      4.11 o 
   5   0  10       24.68       21.74      3.83 o 
   6   0  10       24.40       17.26      3.89 o 
   7   0  10        0.28        1.33      4.16 o 
   8   0  10        8.65       16.52      4.68 o 
   9   0  10        3.77        4.06      3.59 o 
   0   1  10      205.74      200.31      5.16 o 
   1   1  10       20.41       23.28      3.67 o 
   2   1  10      175.99      182.55      7.01 o 
   3   1  10      254.64      272.66      9.44 o 
   4   1  10        8.25        7.31      2.37 o 
   5   1  10        5.18        3.89      2.10 o 
   6   1  10       12.77        9.63      2.57 o 
   7   1  10       14.84       23.23     10.70 o 
   8   1  10       44.06       36.84      3.98 o 
   0   2  10      152.06      143.42      4.70 o 
   1   2  10        6.29        3.21      1.55 o 
   2   2  10      217.00      218.24      5.74 o 
   3   2  10       56.47       47.28      3.24 o 
   4   2  10       70.01       57.40      3.40 o 
   5   2  10       79.38       66.13      4.09 o 
   6   2  10       87.67       87.69      4.58 o 
   7   2  10        0.47        3.85      2.72 o 
   8   2  10       47.61       39.27      3.80 o 
   0   3  10       45.66       45.02      2.95 o 
   1   3  10      280.07      274.34      6.41 o 
   2   3  10       10.15        9.64      1.90 o 
   3   3  10      297.65      300.64      9.28 o 
   4   3  10       75.13       84.98      4.32 o 
   5   3  10      131.23      138.56      8.62 o 
   6   3  10       25.75       26.73      2.99 o 
   7   3  10      139.23      139.11      5.90 o 
   8   3  10       36.79       35.04      3.66 o 
   0   4  10      292.48      305.73      7.06 o 
   1   4  10      385.29      360.05     11.13 o 
   2   4  10       71.70       71.47      4.75 o 
   3   4  10        2.59        3.20      1.74 o 
   4   4  10       58.80       60.47      3.78 o 
   5   4  10        6.45        2.71      2.43 o 
   6   4  10       30.23       26.19      3.38 o 
   7   4  10        4.88        5.51      3.18 o 
   8   4  10        8.30       10.91      3.34 o 
   0   5  10        3.64        4.21      1.87 o 
   1   5  10       74.16       90.95      4.28 o 
   2   5  10        0.23        1.32      2.16 o 
   3   5  10       68.79       66.45      4.06 o 
   4   5  10      222.40      249.25      7.02 o 
   5   5  10       21.51       20.22      3.29 o 
   6   5  10      137.79      125.51      5.60 o 
   7   5  10        8.99        6.30      3.73 o 
   0   6  10      138.49      146.82      5.71 o 
   1   6  10       61.34       53.89      3.72 o 
   2   6  10       45.79       48.14      3.62 o 
   3   6  10       44.50       38.29      3.46 o 
   4   6  10      232.55      230.09      7.07 o 
   5   6  10        5.25       10.04      2.38 o 
   6   6  10       29.49       27.89      4.08 o 
   7   6  10        4.43        2.76      2.58 o 
   0   7  10        4.03        6.35      2.65 o 
   1   7  10      113.95      112.11      5.34 o 
   2   7  10        2.75        4.42      2.52 o 
   3   7  10       47.36       51.51      3.99 o 
   4   7  10        0.96        3.34      2.41 o 
   5   7  10       47.28       44.31      4.80 o 
   6   7  10        1.48        1.31      2.55 o 
   0   8  10       51.67       72.36      4.55 o 
   1   8  10       37.36       32.20      3.74 o 
   2   8  10        4.89        5.64      2.79 o 
   3   8  10        4.35        1.68      2.82 o 
   4   8  10        2.56        2.70      2.91 o 
   5   8  10        9.22        9.91      4.37 o 
   0   9  10       16.24       26.61      3.63 o 
   1   9  10        1.39        5.06      2.39 o 
   2   9  10       21.13       23.77      3.53 o 
   3   9  10       17.59       20.74      3.27 o 
   1   0  11      190.88      204.40      8.52 o 
   2   0  11       30.38       30.20      4.04 o 
   3   0  11      341.34      324.77     10.93 o 
   4   0  11       42.49       49.48      5.11 o 
   5   0  11        2.25        2.19      3.13 o 
   6   0  11       25.83       40.86      5.35 o 
   7   0  11        0.15        8.72      3.43 o 
   8   0  11       40.70       40.08      5.92 o 
   0   1  11      766.15      752.35     10.84 o 
   1   1  11      401.12      391.55      7.95 o 
   2   1  11       65.71       63.86      3.64 o 
   3   1  11      159.57      153.33      5.44 o 
   4   1  11       16.30       15.65      2.63 o 
   5   1  11       89.84       86.97      4.37 o 
   6   1  11       68.35       71.86      4.32 o 
   7   1  11        8.84        8.78      2.61 o 
   8   1  11       13.70        8.49      3.35 o 
   0   2  11       10.35       15.42      3.06 o 
   1   2  11      354.83      318.76      7.16 o 
   2   2  11      129.70      135.21      4.79 o 
   3   2  11       62.70       63.34      3.75 o 
   4   2  11      126.42      118.28      8.93 o 
   5   2  11       81.43       77.83      4.20 o 
   6   2  11       51.34       53.96      5.20 o 
   7   2  11       47.52       39.72      5.48 o 
   8   2  11       16.62       14.45      4.17 o 
   0   3  11      322.23      330.13      7.32 o 
   1   3  11      178.09      174.00      6.72 o 
   2   3  11      201.25      181.36      5.67 o 
   3   3  11       99.68      105.07      4.57 o 
   4   3  11      240.87      216.94      6.58 o 
   5   3  11       60.17       53.18      5.22 o 
   6   3  11       87.84       78.50      6.68 o 
   7   3  11       29.17       27.35      4.37 o 
   8   3  11       14.79       20.02      2.94 o 
   0   4  11       45.22       40.11      3.18 o 
   1   4  11       12.84       11.73      2.06 o 
   2   4  11       61.64       67.41      3.94 o 
   3   4  11       46.47       48.24      3.41 o 
   4   4  11      218.66      177.79      6.08 o 
   5   4  11       25.34       34.67      3.32 o 
   6   4  11       14.60       19.45      2.90 o 
   7   4  11        1.33        7.28      3.62 o 
   0   5  11       58.52       59.26      3.95 o 
   1   5  11        0.25        2.04      1.98 o 
   2   5  11      125.61      106.59      4.86 o 
   3   5  11      106.51       93.87      4.47 o 
   4   5  11       96.09       95.55      4.60 o 
   5   5  11       40.82       39.87      3.78 o 
   6   5  11       12.53       13.13      2.75 o 
   7   5  11        3.97        1.05      2.75 o 
   0   6  11        2.19        2.46      2.46 o 
   1   6  11      145.26      138.47      6.84 o 
   2   6  11       58.05       59.95      7.44 o 
   3   6  11       11.75       11.76      2.52 o 
   4   6  11        5.60        3.42      2.85 o 
   5   6  11       11.66       18.29      2.94 o 
   6   6  11       15.98       26.20      3.71 o 
   0   7  11       78.10       74.15      4.48 o 
   1   7  11       79.09       68.22      7.81 o 
   2   7  11        6.61       12.71      2.86 o 
   3   7  11       29.40       28.10      3.69 o 
   4   7  11       52.89       61.13      4.25 o 
   5   7  11        1.61        1.63      2.72 o 
   0   8  11       69.01       63.32      4.68 o 
   1   8  11       24.08       32.06      3.49 o 
   2   8  11       12.61       18.00      3.02 o 
   3   8  11        7.92        9.61      3.09 o 
   4   8  11       26.93       28.15      5.15 o 
   0   9  11        0.00        2.43      2.44 o 
   1   9  11       22.77       25.91      3.68 o 
   0   0  12      705.51      778.82     16.20 o 
   1   0  12       11.16       12.90      4.11 o 
   2   0  12        0.18        3.47      2.99 o 
   3   0  12      336.93      341.70     11.42 o 
   4   0  12       86.68       65.91      6.53 o 
   5   0  12       23.70        9.60      4.20 o 
   6   0  12      104.74      129.87      8.44 o 
   7   0  12       48.60       39.17      5.53 o 
   0   1  12      591.22      605.28     12.52 o 
   1   1  12      791.98      840.11     12.01 o 
   2   1  12      261.24      254.07     14.22 o 
   3   1  12        7.58        3.63      2.44 o 
   4   1  12       42.68       44.08      3.93 o 
   5   1  12       26.93       29.82      3.31 o 
   6   1  12        9.66       10.95      2.59 o 
   7   1  12       38.31       29.59      3.74 o 
   0   2  12      149.67      156.02      5.40 o 
   1   2  12      109.48      123.62      5.04 o 
   2   2  12       52.70       53.63      3.73 o 
   3   2  12      247.75      227.11      6.64 o 
   4   2  12       88.99       90.84      5.56 o 
   5   2  12        3.91        2.30      2.43 o 
   6   2  12       16.33       10.49      2.77 o 
   7   2  12        0.73        1.89      2.43 o 
   0   3  12        0.46        3.64      3.57 o 
   1   3  12       53.78       62.24      7.40 o 
   2   3  12       62.99       59.62      4.98 o 
   3   3  12      187.19      194.62      6.29 o 
   4   3  12       82.67       89.76      4.42 o 
   5   3  12      110.71       93.09      9.80 o 
   6   3  12      117.22      128.21      5.65 o 
   7   3  12        1.01        0.71      2.47 o 
   0   4  12       16.30       16.35      2.49 o 
   1   4  12       54.74       45.95      3.51 o 
   2   4  12       20.78       16.68      3.02 o 
   3   4  12       14.09       16.24      2.63 o 
   4   4  12       65.61       54.77      4.16 o 
   5   4  12        0.82        1.81      2.32 o 
   6   4  12       14.04       11.12      2.90 o 
   0   5  12       15.55       17.58      3.82 o 
   1   5  12       89.64       79.39      4.38 o 
   2   5  12       13.81       13.46      2.50 o 
   3   5  12       32.60       32.21      3.23 o 
   4   5  12        2.81        1.33      2.34 o 
   5   5  12       15.45       12.29      2.67 o 
   6   5  12        8.15        9.53      2.85 o 
   0   6  12        6.68        5.19      1.95 o 
   1   6  12       20.01       14.15      2.94 o 
   2   6  12       13.69       16.41      3.07 o 
   3   6  12       67.56       65.90     12.04 o 
   4   6  12       13.64       15.46      4.09 o 
   5   6  12       15.16       19.21      2.67 o 
   0   7  12        1.11        3.51      2.28 o 
   1   7  12        3.87        2.58      2.51 o 
   2   7  12       17.64       16.51      3.10 o 
   3   7  12       28.47       35.40      3.84 o 
   4   7  12       24.62       20.68      3.55 o 
   0   8  12        1.07        1.71      2.95 o 
   1   8  12       16.60       13.56      3.21 o 
   2   8  12       61.38       66.31      4.41 o 
   1   0  13       28.96       35.16      5.23 o 
   2   0  13      224.51      227.70     10.15 o 
   3   0  13      106.69      100.96      7.35 o 
   4   0  13        0.88        2.68      3.65 o 
   5   0  13       22.36       11.93      4.61 o 
   6   0  13       81.66       86.89      7.89 o 
   7   0  13       21.60       12.16      5.13 o 
   0   1  13        1.15        1.30      4.98 o 
   1   1  13        0.59        2.78      2.15 o 
   2   1  13       29.71       25.13      4.14 o 
   3   1  13      240.72      228.71      7.02 o 
   4   1  13       42.31       53.76      6.52 o 
   5   1  13       45.69       48.14      3.76 o 
   6   1  13       75.43       74.51      4.85 o 
   7   1  13       56.75       50.48      4.21 o 
   0   2  13       29.70       29.06      2.86 o 
   1   2  13       60.25       53.86      3.93 o 
   2   2  13        6.22        9.52      2.00 o 
   3   2  13       40.31       45.77      3.46 o 
   4   2  13        9.00        2.60      2.79 o 
   5   2  13       95.79       86.73      4.73 o 
   6   2  13        1.67        5.20      2.62 o 
   0   3  13       50.03       55.94      6.66 o 
   1   3  13      173.95      158.97      5.84 o 
   2   3  13      103.19       81.36      4.50 o 
   3   3  13       13.89       13.42      4.26 o 
   4   3  13       76.78       79.01      9.90 o 
   5   3  13       41.58       42.91      3.66 o 
   6   3  13       10.03        9.25      2.89 o 
   0   4  13        0.04        2.87      2.87 o 
   1   4  13       23.62       30.92      3.77 o 
   2   4  13       15.47       16.33      2.55 o 
   3   4  13       15.56       17.39      4.88 o 
   4   4  13       31.74       32.45      4.91 o 
   5   4  13       11.19       15.92      2.64 o 
   6   4  13        1.16        4.58      2.30 o 
   0   5  13       21.58       19.55      3.19 o 
   1   5  13       13.00        9.24      2.19 o 
   2   5  13        9.64       13.10      4.60 o 
   3   5  13        9.48        6.85      2.45 o 
   4   5  13        2.11        4.06      2.26 o 
   5   5  13       23.91       31.50      4.05 o 
   0   6  13        9.62       10.28      2.54 o 
   1   6  13       20.77       11.45      2.83 o 
   2   6  13       16.07       17.40      2.62 o 
   3   6  13       24.75       19.81      2.96 o 
   4   6  13       10.16       18.68      2.80 o 
   0   7  13        4.34        3.67      3.05 o 
   1   7  13        5.85        5.79      2.74 o 
   2   7  13        1.91        1.27      2.31 o 
   3   7  13        4.16        4.76      4.14 o 
   0   0  14        0.28        4.51      2.67 o 
   1   0  14        6.09       10.48      3.60 o 
   2   0  14        0.96        2.67      3.64 o 
   3   0  14      101.93       98.52      7.33 o 
   4   0  14       17.35        6.75      4.09 o 
   5   0  14      199.51      174.94      9.45 o 
   6   0  14        0.06        0.77      3.51 o 
   0   1  14        8.74        7.76      2.37 o 
   1   1  14       87.22       80.30      8.05 o 
   2   1  14      101.28       90.89      4.71 o 
   3   1  14       93.79       80.18      4.69 o 
   4   1  14       19.42       20.81      5.72 o 
   5   1  14        6.11        4.19      2.65 o 
   6   1  14        3.31        6.25      2.44 o 
   0   2  14        5.31        4.85      2.21 o 
   1   2  14      112.20      110.61      5.02 o 
   2   2  14        6.89        7.12      2.43 o 
   3   2  14        1.86        1.90      2.36 o 
   4   2  14       17.05       23.90      3.99 o 
   5   2  14       29.87       30.94      3.44 o 
   6   2  14       26.78       29.78      3.36 o 
   0   3  14        1.09        2.01      4.20 o 
   1   3  14        4.92        5.49      2.29 o 
   2   3  14        4.26        8.08      2.25 o 
   3   3  14        2.10        2.26      2.17 o 
   4   3  14       15.40       14.99      2.64 o 
   5   3  14        3.14        2.62      2.25 o 
   0   4  14       44.27       41.89      3.41 o 
   1   4  14       20.81       21.26      3.08 o 
   2   4  14      116.85      113.14      5.02 o 
   3   4  14       24.16       19.08      4.22 o 
   4   4  14       16.06       13.70      2.88 o 
   5   4  14       14.55       12.07      2.73 o 
   0   5  14        4.11        4.44      2.33 o 
   1   5  14       13.01       10.38      2.72 o 
   2   5  14        2.73        1.35      2.18 o 
   3   5  14       13.32       10.50      2.68 o 
   4   5  14       14.98       11.67      2.70 o 
   0   6  14        8.14       12.05      2.42 o 
   1   6  14        0.13        2.71      2.21 o 
   2   6  14        1.11        2.19      2.37 o 
   3   6  14       19.98       21.22      5.99 o 
   1   0  15       25.39       27.17      4.87 o 
   2   0  15        2.29        0.34      3.63 o 
   3   0  15        9.94        7.86      4.61 o 
   4   0  15       37.03       33.07      4.77 o 
   5   0  15       12.18       15.42      3.54 o 
   0   1  15        8.91        7.95      2.65 o 
   1   1  15        7.40       10.00      2.76 o 
   2   1  15       21.63       20.29      2.97 o 
   3   1  15       27.13       26.68      3.15 o 
   4   1  15        8.44       21.17      8.53 o 
   5   1  15        4.59        3.91      2.84 o 
   0   2  15       37.65       41.37      3.38 o 
   1   2  15       24.03       20.19      3.03 o 
   2   2  15        4.54        2.95      2.51 o 
   3   2  15        5.97        6.03      2.44 o 
   4   2  15        8.13        5.96      2.87 o 
   5   2  15        4.59        5.29      2.73 o 
   0   3  15        6.92        4.28      2.22 o 
   1   3  15        3.77        6.64      2.49 o 
   2   3  15       14.68       11.55      3.03 o 
   3   3  15        1.72        5.24      3.27 o 
   4   3  15        8.84       11.92      2.65 o 
   0   4  15        1.30        3.09      1.98 o 
   1   4  15       37.45       37.78      3.48 o 
   2   4  15       15.06       11.42      2.98 o 
   3   4  15       12.47       10.22      2.72 o 
   0   5  15       21.25       14.46      3.03 o 
   1   5  15        1.75        1.69      2.38 o 
   2   5  15        4.35        7.45      3.41 o 
   0   0  16        0.67        0.34      3.40 o 
   1   0  16       19.44        6.71      4.68 o 
   2   0  16        3.49        1.08      3.48 o 
   3   0  16        3.69        1.82      3.43 o 
   0   1  16       41.31       45.02      3.79 o 
   1   1  16        5.80        7.06      2.49 o 
   2   1  16        9.11       12.33      2.71 o 
   3   1  16        0.37        3.53      2.49 o 
   0   2  16       52.47       47.83      6.19 o 
   1   2  16       16.89       19.86      2.94 o 
   2   2  16       11.99       15.23      2.47 o 
   3   2  16        3.87        6.39      2.28 o 
   0   3  16       77.78       78.75      5.29 o 
   1   3  16        9.63       11.83      2.66 o 
   2   3  16       17.29       23.68      2.95 o 
   0   4  16      120.38      120.52      5.50 o 
   1   4  16       17.16       17.13      3.05 o 
   1   0  17        4.57       10.64      3.38 o 
   0   1  17       85.03       80.87      4.54 o 
   1   1  17        8.43        8.14      3.17 o 
                                                 
